# Supplementary material for: ﻿Lectotypification of two names of Carexbuekii hybrids (Cyperaceae) and notes on their morphology, ecology and distribution
Source: PhytoKeys. 2023 Dec 21;236:179–86. doi: 10.3897/phytokeys.236.113435 (PMC10756141; doi:10.3897/phytokeys.236.113435)
Supplement: XML Treatment for Carex × ligniciensis [file phytokeys.236.113435-treatment1.xml]

<!DOCTYPE tp:taxon-treatment
  PUBLIC "-//TaxonX//DTD Taxonomic Treatment Publishing DTD v0 20100105//EN" "tax-treatment-NSO.dtd">
<tp:taxon-treatment xmlns:tp="http://www.plazi.org/taxpub"><tp:treatment-meta><kwd-group><label>Taxon classification</label><kwd>
              <named-content content-type="kingdom">Plantae</named-content>
            </kwd><kwd>
              <named-content content-type="order">Poales</named-content>
            </kwd><kwd>
              <named-content content-type="family">Cyperaceae</named-content>
            </kwd></kwd-group><mixed-citation publication-type="journal"><person-group><name><surname>Więcław</surname><given-names>Helena</given-names></name><name><surname>Řepka</surname><given-names>Radomír</given-names></name><name><surname>Koopman</surname><given-names>Jacob</given-names></name></person-group><article-title>﻿Lectotypification of two names of <italic><tp:taxon-name><tp:taxon-name-part taxon-name-part-type="genus" reg="Carex">Carex</tp:taxon-name-part><tp:taxon-name-part taxon-name-part-type="species" reg="buekii">buekii</tp:taxon-name-part></tp:taxon-name></italic> hybrids (<tp:taxon-name><tp:taxon-name-part taxon-name-part-type="family">Cyperaceae</tp:taxon-name-part></tp:taxon-name>) and notes on their morphology, ecology and distribution</article-title><source>PhytoKeys</source><day>21</day><month>12</month><year>2023</year><volume>236</volume><fpage>179</fpage><lpage>186</lpage><pub-id pub-id-type="doi">10.3897/phytokeys.236.113435</pub-id></mixed-citation></tp:treatment-meta><tp:nomenclature><label>﻿</label><tp:taxon-name>
            <object-id xmlns:xlink="http://www.w3.org/1999/xlink" content-type="arpha" xlink:type="simple">E4AAC782-48C2-5493-85DF-19C7838B78A6</object-id>
            <tp:taxon-name-part taxon-name-part-type="genus" reg="Carex">Carex</tp:taxon-name-part>
            <tp:taxon-name-part taxon-name-part-type="hybrid-sign">×</tp:taxon-name-part>
            <tp:taxon-name-part taxon-name-part-type="species" reg="ligniciensis">ligniciensis</tp:taxon-name-part>
          </tp:taxon-name><tp:taxon-authority>Figert, Allg. Bot. Z. Syst. 6: 38 (1900) [C. buekii × C. nigra].</tp:taxon-authority></tp:nomenclature><tp:treatment-sec sec-type="Lectotype (designated here)" id="SECID0EEOAC"><title>Lectotype (designated here).</title><p>Poland. Flora von Schlesien. Liegnitz: Parchwitz, auf einer Wiese an der Katzbach unter den Stammarten. 10/6/99. Leg. Figert (WRSL barcode WR GS 066846; isolectotype WRSL barcode WR GS 058738) (Fig. <xref ref-type="fig" rid="F1">1</xref>).</p><fig id="F1" position="float" orientation="portrait"><object-id xmlns:xlink="http://www.w3.org/1999/xlink" content-type="doi" xlink:type="simple">10.3897/phytokeys.236.113435.figure1</object-id><object-id xmlns:xlink="http://www.w3.org/1999/xlink" content-type="arpha" xlink:type="simple">6FCF715F-CE11-5FF3-99EB-1516B3F1612C</object-id><label>Figure 1.</label><caption><p>The lectotype of <tp:taxon-name><tp:taxon-name-part taxon-name-part-type="genus" reg="Carex">Carex</tp:taxon-name-part><tp:taxon-name-part taxon-name-part-type="hybrid-sign">×</tp:taxon-name-part><tp:taxon-name-part taxon-name-part-type="species" reg="ligniciensis">ligniciensis</tp:taxon-name-part></tp:taxon-name> Figert (WRSL barcode WR GS 066846). Photo: Herbarium, Museum of Natural History University of Wrocław, Poland.</p></caption><graphic xmlns:xlink="http://www.w3.org/1999/xlink" xlink:href="phytokeys-236-179_article-113435__-g001.jpg" position="float" orientation="portrait" xlink:type="simple" id="oo_955987.jpg"><uri content-type="original_file" xlink:type="simple">https://binary.pensoft.net/fig/955987</uri></graphic></fig></tp:treatment-sec><tp:treatment-sec sec-type="Morphology" id="SECID0EIPAC"><title>Morphology.</title><p>The hybrid is mostly intermediate between the parental species and characterised by the following traits: ± tussocks 25–40 cm high, with numerous, shorter or longer creeping rhizomes; stems slender, with reddish brown to purple scale-like, non-reticulate basal sheaths, rough on the edges in the lower half; leaf blades 3–4 mm wide, with very long acuminate, bristle-like tip, very rough on the margin, dark green to grey-green; male spikes 1–2, oblong-cylindrical, glumes brown-black to black, obtuse, with a light central stripe, female spikes 3(–4), narrow, short cylindrical, proximate, lowermost slightly distant, lax at base, ca 4 cm long, pedunculate; female glumes ovate, shorter than utricles, dark brown; utricles empty, small, non-deciduous, green, without veins; lower bract shorter than inflorescence (<xref ref-type="bibr" rid="B4">Grulich et al. 2023</xref>). <xref ref-type="bibr" rid="B19">Wallnöfer (2006)</xref> stated that this hybrid has amphistomatic leaves (stomata on both sides of the leaves). This trait makes this hybrid impossible to confuse with the other <italic><tp:taxon-name><tp:taxon-name-part taxon-name-part-type="genus" reg="Carex">C.</tp:taxon-name-part><tp:taxon-name-part taxon-name-part-type="species" reg="buekii">buekii</tp:taxon-name-part></tp:taxon-name></italic> hybrids, which have only stomata on the lower surface of the leaves (hypostomatic). The first of the parental species, <italic><tp:taxon-name><tp:taxon-name-part taxon-name-part-type="genus" reg="Carex">C.</tp:taxon-name-part><tp:taxon-name-part taxon-name-part-type="species" reg="buekii">buekii</tp:taxon-name-part></tp:taxon-name></italic>, is hypostomatic while in the second one, <italic><tp:taxon-name><tp:taxon-name-part taxon-name-part-type="genus" reg="Carex">C.</tp:taxon-name-part><tp:taxon-name-part taxon-name-part-type="species" reg="nigra">nigra</tp:taxon-name-part></tp:taxon-name></italic>, the stomata are found on the upper (adaxial) side of the leaves (epistomatic).</p></tp:treatment-sec><tp:treatment-sec sec-type="ecology" id="SECID0EYAAE"><title>Ecology.</title><p>This hybrid was found in floodplains of large rivers where both parental species could meet. However, <italic><tp:taxon-name><tp:taxon-name-part taxon-name-part-type="genus" reg="Carex">C.</tp:taxon-name-part><tp:taxon-name-part taxon-name-part-type="species" reg="nigra">nigra</tp:taxon-name-part></tp:taxon-name></italic> avoids warm areas with the exception of isolated lowland fen sediments in previously flooded meadows, which corresponds to all known finds of this hybrid so far.</p></tp:treatment-sec><tp:treatment-sec sec-type="distribution" id="SECID0EJBAE"><title>Distribution.</title><p><tp:taxon-name><tp:taxon-name-part taxon-name-part-type="genus" reg="Carex">Carex</tp:taxon-name-part><tp:taxon-name-part taxon-name-part-type="hybrid-sign">×</tp:taxon-name-part><tp:taxon-name-part taxon-name-part-type="species" reg="ligniciensis">ligniciensis</tp:taxon-name-part></tp:taxon-name> is relatively rare and has been found so far in Poland, the Czech Republic and Italy (<xref ref-type="bibr" rid="B8">Koopman 2022</xref>). The specimens in BRNL, BRNM, CB, PR, and PRA were collected in the Czech Republic between 1921 and 1995, and they lack field verification. Therefore, we could consider it missing or even extinct at this locality. On the other hand, <tp:taxon-name><tp:taxon-name-part taxon-name-part-type="genus" reg="Carex">C.</tp:taxon-name-part><tp:taxon-name-part taxon-name-part-type="hybrid-sign">×</tp:taxon-name-part><tp:taxon-name-part taxon-name-part-type="species" reg="ligniciensis">ligniciensis</tp:taxon-name-part></tp:taxon-name> is a very inconspicuous and apparently overlooked plant. In the Czech Republic, only one recent locality is known from the floodplain of the River Morava near the town of Kroměříž. As far as we know there are no recent findings of this hybrid in Poland, while its occurrence in Italy is at least questionable, as <italic><tp:taxon-name><tp:taxon-name-part taxon-name-part-type="genus" reg="Carex">C.</tp:taxon-name-part><tp:taxon-name-part taxon-name-part-type="species" reg="buekii">buekii</tp:taxon-name-part></tp:taxon-name></italic> is extremely rare in this country (<xref ref-type="bibr" rid="B9">Koopman et al. 2018</xref>).</p><p>The sterility of <tp:taxon-name><tp:taxon-name-part taxon-name-part-type="genus" reg="Carex">C.</tp:taxon-name-part><tp:taxon-name-part taxon-name-part-type="hybrid-sign">×</tp:taxon-name-part><tp:taxon-name-part taxon-name-part-type="species" reg="ligniciensis">ligniciensis</tp:taxon-name-part></tp:taxon-name> limits it dispersal, however, the persisting of hybrid populations probably depends on vegetative reproduction, like with other sterile hybrids in <italic><tp:taxon-name><tp:taxon-name-part taxon-name-part-type="genus" reg="Carex">Carex</tp:taxon-name-part></tp:taxon-name></italic> (<xref ref-type="bibr" rid="B11">Pedersen et al. 2016</xref>). The spontaneous recurrence and survival of hybrids under natural conditions are a driving force of plant speciation (e.g. <xref ref-type="bibr" rid="B10">Mallet 2007</xref>, <xref ref-type="bibr" rid="B15">Soltis 2013</xref>).</p></tp:treatment-sec><ref-list><ref id="B4"><mixed-citation xmlns:xlink="http://www.w3.org/1999/xlink" xlink:type="simple"><person-group><name name-style="western"><surname>Grulich</surname><given-names>V</given-names></name><name name-style="western"><surname>Řepka</surname><given-names>R</given-names></name><name name-style="western"><surname>Štěpánková</surname><given-names>J</given-names></name></person-group> (<year>2023</year>) <article-title><italic><tp:taxon-name><tp:taxon-name-part taxon-name-part-type="genus">Carex</tp:taxon-name-part></tp:taxon-name></italic> L. – ostřice.</article-title> In: <person-group><name name-style="western"><surname>Štěpánková</surname><given-names>J</given-names></name><name name-style="western"><surname>Kaplan</surname><given-names>Z</given-names></name><name name-style="western"><surname>Chrtek</surname><given-names>J</given-names></name></person-group> (<role>Eds</role>) <issue-title>Flora of the Czech Republic (Vol.</issue-title><source>9). Academia, Praha</source>, <fpage>179</fpage>–<lpage>360</lpage>. [In press]</mixed-citation></ref><ref id="B19"><mixed-citation xmlns:xlink="http://www.w3.org/1999/xlink" xlink:type="simple"><person-group><name name-style="western"><surname>Wallnöfer</surname><given-names>B</given-names></name></person-group> (<year>2006</year>) <article-title>Die Verteilung der Stomata auf den Laubblattern als wichtiges diagnostisches Merkmal zur Unterscheidung der Arten und Hybriden in der <italic><tp:taxon-name><tp:taxon-name-part taxon-name-part-type="genus">Carex</tp:taxon-name-part><tp:taxon-name-part taxon-name-part-type="species">acuta</tp:taxon-name-part></tp:taxon-name></italic>- und <italic><tp:taxon-name><tp:taxon-name-part taxon-name-part-type="genus">C.</tp:taxon-name-part><tp:taxon-name-part taxon-name-part-type="species">rostrata</tp:taxon-name-part></tp:taxon-name></italic>-Verwandtschaft (<tp:taxon-name><tp:taxon-name-part taxon-name-part-type="family">Cyperaceae</tp:taxon-name-part></tp:taxon-name>).</article-title><source>Neilreichia</source><volume>4</volume>: <fpage>195</fpage>–<lpage>208</lpage>.</mixed-citation></ref><ref id="B8"><mixed-citation xmlns:xlink="http://www.w3.org/1999/xlink" xlink:type="simple"><person-group><name name-style="western"><surname>Koopman</surname><given-names>J</given-names></name></person-group> (<year>2022</year>) <source><italic><tp:taxon-name><tp:taxon-name-part taxon-name-part-type="genus">Carex</tp:taxon-name-part></tp:taxon-name></italic> Europaea. The Genus <italic><tp:taxon-name><tp:taxon-name-part taxon-name-part-type="genus">Carex</tp:taxon-name-part></tp:taxon-name></italic> L. (<tp:taxon-name><tp:taxon-name-part taxon-name-part-type="family">Cyperaceae</tp:taxon-name-part></tp:taxon-name>) in Europe 1. Accepted Names, Hybrids, Synonyms, Distribution, Chromosome Numbers, 3<sup>rd</sup> edn.</source><publisher-name>Margraf Publishers</publisher-name>, <publisher-loc>Weikersheim</publisher-loc>, <size units="page">808 pp</size>.</mixed-citation></ref><ref id="B9"><mixed-citation xmlns:xlink="http://www.w3.org/1999/xlink" xlink:type="simple"><person-group><name name-style="western"><surname>Koopman</surname><given-names>J</given-names></name><name name-style="western"><surname>Dajdok</surname><given-names>Z</given-names></name><name name-style="western"><surname>Więcław</surname><given-names>H</given-names></name><name name-style="western"><surname>Martinetto</surname><given-names>E</given-names></name><name name-style="western"><surname>Grulich</surname><given-names>V</given-names></name><name name-style="western"><surname>Řepka</surname><given-names>R</given-names></name><name name-style="western"><surname>Jiménez-Mejías</surname><given-names>P</given-names></name></person-group> (<year>2018</year>) <article-title>Global distribution of <italic><tp:taxon-name><tp:taxon-name-part taxon-name-part-type="genus">Carex</tp:taxon-name-part><tp:taxon-name-part taxon-name-part-type="species">buekii</tp:taxon-name-part></tp:taxon-name></italic> (<tp:taxon-name><tp:taxon-name-part taxon-name-part-type="family">Cyperaceae</tp:taxon-name-part></tp:taxon-name>) reappraised.</article-title><source>Phytotaxa</source><volume>358</volume>(<issue>2</issue>): <fpage>139</fpage>–<lpage>161</lpage>. <ext-link xlink:href="10.11646/phytotaxa.358.2.3" ext-link-type="doi" xlink:type="simple">https://doi.org/10.11646/phytotaxa.358.2.3</ext-link></mixed-citation></ref><ref id="B11"><mixed-citation xmlns:xlink="http://www.w3.org/1999/xlink" xlink:type="simple"><person-group><name name-style="western"><surname>Pedersen</surname><given-names>ATM</given-names></name><name name-style="western"><surname>Nowak</surname><given-names>MD</given-names></name><name name-style="western"><surname>Brysting</surname><given-names>AK</given-names></name><name name-style="western"><surname>Elven</surname><given-names>R</given-names></name><name name-style="western"><surname>Bjorĺ</surname><given-names>CS</given-names></name></person-group> (<year>2016</year>) Hybrid origins of <tp:taxon-name><tp:taxon-name-part taxon-name-part-type="genus">Carex</tp:taxon-name-part><tp:taxon-name-part taxon-name-part-type="species">rostrata</tp:taxon-name-part><tp:taxon-name-part taxon-name-part-type="infraspecific-rank">var.</tp:taxon-name-part><tp:taxon-name-part taxon-name-part-type="variety">borealis</tp:taxon-name-part></tp:taxon-name> and <italic><tp:taxon-name><tp:taxon-name-part taxon-name-part-type="genus">C.</tp:taxon-name-part><tp:taxon-name-part taxon-name-part-type="species">stenolepis</tp:taxon-name-part></tp:taxon-name></italic>, two problematic taxa in <tp:taxon-name><tp:taxon-name-part taxon-name-part-type="genus">Carex</tp:taxon-name-part><tp:taxon-name-part taxon-name-part-type="infraspecific-rank">section</tp:taxon-name-part><tp:taxon-name-part taxon-name-part-type="section">Vesicariae</tp:taxon-name-part></tp:taxon-name> (<tp:taxon-name><tp:taxon-name-part taxon-name-part-type="family">Cyperaceae</tp:taxon-name-part></tp:taxon-name>). PLoS ONE 11: e0165430. <ext-link xlink:href="10.1371/journal.pone.0165430" ext-link-type="doi" xlink:type="simple">https://doi.org/10.1371/journal.pone.0165430</ext-link></mixed-citation></ref><ref id="B10"><mixed-citation xmlns:xlink="http://www.w3.org/1999/xlink" xlink:type="simple"><person-group><name name-style="western"><surname>Mallet</surname><given-names>J</given-names></name></person-group> (<year>2007</year>) <article-title>Hybrid speciation.</article-title><source>Nature</source><volume>446</volume>(<issue>7133</issue>): <fpage>279</fpage>–<lpage>283</lpage>. <ext-link xlink:href="10.1038/nature05706" ext-link-type="doi" xlink:type="simple">https://doi.org/10.1038/nature05706</ext-link></mixed-citation></ref><ref id="B15"><mixed-citation xmlns:xlink="http://www.w3.org/1999/xlink" xlink:type="simple"><person-group><name name-style="western"><surname>Soltis</surname><given-names>PS</given-names></name></person-group> (<year>2013</year>) <article-title>Hybridization, speciation and novelty.</article-title><source>Journal of Evolutionary Biology</source><volume>26</volume>(<issue>2</issue>): <fpage>291</fpage>–<lpage>293</lpage>. <ext-link xlink:href="10.1111/jeb.12095" ext-link-type="doi" xlink:type="simple">https://doi.org/10.1111/jeb.12095</ext-link></mixed-citation></ref></ref-list></tp:taxon-treatment>
