# Supplementary material for: ﻿Lectotypification of two names of Carexbuekii hybrids (Cyperaceae) and notes on their morphology, ecology and distribution
Source: PhytoKeys. 2023 Dec 21;236:179–86. doi: 10.3897/phytokeys.236.113435 (PMC10756141; doi:10.3897/phytokeys.236.113435)
Supplement: XML Treatment for Carex × vratislaviensis [file phytokeys.236.113435-treatment2.xml]

<!DOCTYPE tp:taxon-treatment
  PUBLIC "-//TaxonX//DTD Taxonomic Treatment Publishing DTD v0 20100105//EN" "tax-treatment-NSO.dtd">
<tp:taxon-treatment xmlns:tp="http://www.plazi.org/taxpub"><tp:treatment-meta><kwd-group><label>Taxon classification</label><kwd>
              <named-content content-type="kingdom">Plantae</named-content>
            </kwd><kwd>
              <named-content content-type="order">Poales</named-content>
            </kwd><kwd>
              <named-content content-type="family">Cyperaceae</named-content>
            </kwd></kwd-group><mixed-citation publication-type="journal"><person-group><name><surname>Więcław</surname><given-names>Helena</given-names></name><name><surname>Řepka</surname><given-names>Radomír</given-names></name><name><surname>Koopman</surname><given-names>Jacob</given-names></name></person-group><article-title>﻿Lectotypification of two names of <italic><tp:taxon-name><tp:taxon-name-part taxon-name-part-type="genus" reg="Carex">Carex</tp:taxon-name-part><tp:taxon-name-part taxon-name-part-type="species" reg="buekii">buekii</tp:taxon-name-part></tp:taxon-name></italic> hybrids (<tp:taxon-name><tp:taxon-name-part taxon-name-part-type="family">Cyperaceae</tp:taxon-name-part></tp:taxon-name>) and notes on their morphology, ecology and distribution</article-title><source>PhytoKeys</source><day>21</day><month>12</month><year>2023</year><volume>236</volume><fpage>179</fpage><lpage>186</lpage><pub-id pub-id-type="doi">10.3897/phytokeys.236.113435</pub-id></mixed-citation></tp:treatment-meta><tp:nomenclature><label>﻿</label><tp:taxon-name>
            <object-id xmlns:xlink="http://www.w3.org/1999/xlink" content-type="arpha" xlink:type="simple">123BC0B8-DACB-5762-B6B6-50E40712FB81</object-id>
            <tp:taxon-name-part taxon-name-part-type="genus" reg="Carex">Carex</tp:taxon-name-part>
            <tp:taxon-name-part taxon-name-part-type="hybrid-sign">×</tp:taxon-name-part>
            <tp:taxon-name-part taxon-name-part-type="species" reg="vratislaviensis">vratislaviensis</tp:taxon-name-part>
          </tp:taxon-name><tp:taxon-authority>Figert, Allg. Bot. Z. Syst. 6: 39 (1900) [C. acuta × C. buekii].</tp:taxon-authority><tp:nomenclature-citation-list><tp:nomenclature-citation><tp:taxon-name>
                <tp:taxon-name-part taxon-name-part-type="genus" reg="Carex"/>
                <tp:taxon-name-part taxon-name-part-type="species" reg="buekii"/>
                <tp:taxon-name-part taxon-name-part-type="authority"/>
                <tp:taxon-name-part taxon-name-part-type="infraspecific-rank"/>
                <tp:taxon-name-part taxon-name-part-type="variety" reg="melanostachya"/>
              </tp:taxon-name><comment>≡ <tp:taxon-name><tp:taxon-name-part taxon-name-part-type="genus" reg="Carex">C.</tp:taxon-name-part><tp:taxon-name-part taxon-name-part-type="species" reg="buekii">buekii</tp:taxon-name-part><tp:taxon-name-part taxon-name-part-type="authority">Wimmer</tp:taxon-name-part><tp:taxon-name-part taxon-name-part-type="infraspecific-rank">var.</tp:taxon-name-part><tp:taxon-name-part taxon-name-part-type="variety" reg="melanostachya">melanostachya</tp:taxon-name-part></tp:taxon-name> R. Uechtr., Jahresber. Schles. Ges. Vaterl. Cult. 43: 236 (1865, publ. 1866). </comment></tp:nomenclature-citation></tp:nomenclature-citation-list></tp:nomenclature><tp:treatment-sec sec-type="Lectotype (designated here)" id="SECID0ESGAE"><title>Lectotype (designated here).</title><p>Poland. Flora von Schlesien. Liegnitz: Parchwitz, auf Wiesen an der Katzbach unter den Stammarten. 10/6/99. Leg. Figert (WRSL barcode WR GS 066847; isolectotypes: WRSL barcode WR GS 058739; JE barcode JE 00021673, barcode JE 00026167, barcode JE 00026168, barcode JE 00026169) (Fig. <xref ref-type="fig" rid="F2">2</xref>).</p><fig id="F2" position="float" orientation="portrait"><object-id xmlns:xlink="http://www.w3.org/1999/xlink" content-type="doi" xlink:type="simple">10.3897/phytokeys.236.113435.figure2</object-id><object-id xmlns:xlink="http://www.w3.org/1999/xlink" content-type="arpha" xlink:type="simple">0AB84D99-E478-5C52-9470-87BC344FB0C5</object-id><label>Figure 2.</label><caption><p>The lectotype of <tp:taxon-name><tp:taxon-name-part taxon-name-part-type="genus" reg="Carex">Carex</tp:taxon-name-part><tp:taxon-name-part taxon-name-part-type="hybrid-sign">×</tp:taxon-name-part><tp:taxon-name-part taxon-name-part-type="species" reg="vratislaviensis">vratislaviensis</tp:taxon-name-part></tp:taxon-name> Figert (WRSL barcode WR GS 066847). Photo: Herbarium, Museum of Natural History University of Wrocław, Poland.</p></caption><graphic xmlns:xlink="http://www.w3.org/1999/xlink" xlink:href="phytokeys-236-179_article-113435__-g002.jpg" position="float" orientation="portrait" xlink:type="simple" id="oo_955988.jpg"><uri content-type="original_file" xlink:type="simple">https://binary.pensoft.net/fig/955988</uri></graphic></fig></tp:treatment-sec><tp:treatment-sec sec-type="Morphology" id="SECID0EWHAE"><title>Morphology.</title><p>This hybrid is very variable, often intermediate between the parental species, but also tends to be morphologically closer to one of the parents. The utricles are very different in shape and size, from small ones similar to <italic><tp:taxon-name><tp:taxon-name-part taxon-name-part-type="genus" reg="Carex">C.</tp:taxon-name-part><tp:taxon-name-part taxon-name-part-type="species" reg="buekii">buekii</tp:taxon-name-part></tp:taxon-name></italic>, to more often closer in size to <italic><tp:taxon-name><tp:taxon-name-part taxon-name-part-type="genus" reg="Carex">C.</tp:taxon-name-part><tp:taxon-name-part taxon-name-part-type="species" reg="acuta">acuta</tp:taxon-name-part></tp:taxon-name></italic>. The leaf sheaths vary with the gene flow of the parental species: from reddish brown, robust, scale-like, shiny, reticulate, to intermediate types with smaller and slender sheaths than <italic><tp:taxon-name><tp:taxon-name-part taxon-name-part-type="genus" reg="Carex">C.</tp:taxon-name-part><tp:taxon-name-part taxon-name-part-type="species" reg="buekii">buekii</tp:taxon-name-part></tp:taxon-name></italic>, dark reddish brown, in spring with distinctive reticulate sheaths and in summer without. In the field, this hybrid is striking for its vegetative traits being close to <italic><tp:taxon-name><tp:taxon-name-part taxon-name-part-type="genus" reg="Carex">C.</tp:taxon-name-part><tp:taxon-name-part taxon-name-part-type="species" reg="acuta">acuta</tp:taxon-name-part></tp:taxon-name></italic>, but it has narrow and long female spikes (longer than those of <italic><tp:taxon-name><tp:taxon-name-part taxon-name-part-type="genus" reg="Carex">C.</tp:taxon-name-part><tp:taxon-name-part taxon-name-part-type="species" reg="acuta">acuta</tp:taxon-name-part></tp:taxon-name></italic>), especially the lowest one, which is pedunculate, interrupted at the base down to individual flowers and often pendent. The lowest bract sometimes exceeds the inflorescence, a character inherited from <italic><tp:taxon-name><tp:taxon-name-part taxon-name-part-type="genus" reg="Carex">C.</tp:taxon-name-part><tp:taxon-name-part taxon-name-part-type="species" reg="acuta">acuta</tp:taxon-name-part></tp:taxon-name></italic> (<xref ref-type="bibr" rid="B9">Koopman et al. 2018</xref>), but it is often shorter than, or as long as, the inflorescence. <tp:taxon-name><tp:taxon-name-part taxon-name-part-type="genus" reg="Carex">Carex</tp:taxon-name-part><tp:taxon-name-part taxon-name-part-type="hybrid-sign">×</tp:taxon-name-part><tp:taxon-name-part taxon-name-part-type="species" reg="vratislaviensis">vratislaviensis</tp:taxon-name-part></tp:taxon-name> is usually partially or fully fertile, less often sterile. In the field, backcrosses from the hybrid swarm are fertile and their traits match the variability of either parent. These plants are morphologically indistinguishable in the field from parental species. The only distinctive trait of this hybrid is the persistent small or larger red-brown scale-like basal sheaths.</p></tp:treatment-sec><tp:treatment-sec sec-type="ecology" id="SECID0EPKAE"><title>Ecology.</title><p>Both parental species are relatively commonly found, most often in the floodplains of large rivers, where both find suitable habitats (<italic><tp:taxon-name><tp:taxon-name-part taxon-name-part-type="genus" reg="Carex">C.</tp:taxon-name-part><tp:taxon-name-part taxon-name-part-type="species" reg="buekii">buekii</tp:taxon-name-part></tp:taxon-name></italic>: gravel-sand terraces covered with clay and littoral embankments; <italic><tp:taxon-name><tp:taxon-name-part taxon-name-part-type="genus" reg="Carex">C.</tp:taxon-name-part><tp:taxon-name-part taxon-name-part-type="species" reg="acuta">acuta</tp:taxon-name-part></tp:taxon-name></italic>: oxbows, reservoirs, eutrophic wetlands in floodplains with nutrient-rich sediments) (<xref ref-type="bibr" rid="B7">Kaplan et al. 2018</xref>). Most localities of <tp:taxon-name><tp:taxon-name-part taxon-name-part-type="genus" reg="Carex">C.</tp:taxon-name-part><tp:taxon-name-part taxon-name-part-type="hybrid-sign">×</tp:taxon-name-part><tp:taxon-name-part taxon-name-part-type="species" reg="vratislaviensis">vratislaviensis</tp:taxon-name-part></tp:taxon-name> correspond with the distribution of <italic><tp:taxon-name><tp:taxon-name-part taxon-name-part-type="genus" reg="Carex">C.</tp:taxon-name-part><tp:taxon-name-part taxon-name-part-type="species" reg="buekii">buekii</tp:taxon-name-part></tp:taxon-name></italic>, however, it was also found on banks of lakes and in adjacent marshes where <italic><tp:taxon-name><tp:taxon-name-part taxon-name-part-type="genus" reg="Carex">C.</tp:taxon-name-part><tp:taxon-name-part taxon-name-part-type="species" reg="acuta">acuta</tp:taxon-name-part></tp:taxon-name></italic> usually grows (<xref ref-type="bibr" rid="B9">Koopman et al. 2018</xref>). <xref ref-type="bibr" rid="B13">Řepka (2023)</xref> recently described large populations of the hybrid on the banks of the River Elbe near the town of Děčín (northern Bohemia), and at the edge of the field, a unique habitat completely outside the requirements of both parental species.</p></tp:treatment-sec><tp:treatment-sec sec-type="distribution" id="SECID0E1MAE"><title>Distribution.</title><p>It has been recorded so far in Austria, Czech Republic, Germany, Hungary, Italy, Poland, and Slovakia (<xref ref-type="bibr" rid="B8">Koopman 2022</xref>).</p><p><tp:taxon-name><tp:taxon-name-part taxon-name-part-type="genus" reg="Carex">Carex</tp:taxon-name-part><tp:taxon-name-part taxon-name-part-type="hybrid-sign">×</tp:taxon-name-part><tp:taxon-name-part taxon-name-part-type="species" reg="vratislaviensis">vratislaviensis</tp:taxon-name-part></tp:taxon-name> is an independent hybridogenous taxon (nothospecies) living autonomously in nature, mostly fully or partially fertile, and spreads spontaneously in the landscape. In the Czech Republic, it is currently documented in approximately 400 extensive populations. Based on current knowledge, it is now the most abundant hybrid (nothospecies) of the genus <italic><tp:taxon-name><tp:taxon-name-part taxon-name-part-type="genus" reg="Carex">Carex</tp:taxon-name-part></tp:taxon-name></italic> in the Czech Republic. It has an excellent ability of clonal reproduction, and its utricles are spread by water birds to other habitats. At some habitats, especially in older meadows in the floodplains of large rivers, it can strongly dominate over the parental species or grow completely independently without their presence. In our opinion it can be compared with the hybridogenous <italic><tp:taxon-name><tp:taxon-name-part taxon-name-part-type="genus" reg="Carex">C.</tp:taxon-name-part><tp:taxon-name-part taxon-name-part-type="species" reg="recta">recta</tp:taxon-name-part></tp:taxon-name></italic> Boott, also from the section <tp:taxon-name><tp:taxon-name-part taxon-name-part-type="genus" reg="Carex"/><tp:taxon-name-part taxon-name-part-type="section" reg="Phacocystis">Phacocystis</tp:taxon-name-part></tp:taxon-name>, which has originated from hybridisation between <italic><tp:taxon-name><tp:taxon-name-part taxon-name-part-type="genus" reg="Carex">C.</tp:taxon-name-part><tp:taxon-name-part taxon-name-part-type="species" reg="aquatilis">aquatilis</tp:taxon-name-part></tp:taxon-name></italic> Wahlenb. and <italic><tp:taxon-name><tp:taxon-name-part taxon-name-part-type="genus" reg="Carex">C.</tp:taxon-name-part><tp:taxon-name-part taxon-name-part-type="species" reg="paleacea">paleacea</tp:taxon-name-part></tp:taxon-name></italic> Schreb. Ex Wahlenb. (<xref ref-type="bibr" rid="B16">Standley 1990</xref>). It is presumed that <tp:taxon-name><tp:taxon-name-part taxon-name-part-type="genus" reg="Carex">C.</tp:taxon-name-part><tp:taxon-name-part taxon-name-part-type="hybrid-sign">×</tp:taxon-name-part><tp:taxon-name-part taxon-name-part-type="species" reg="vratislaviensis">vratislaviensis</tp:taxon-name-part></tp:taxon-name> influences other species and hybrids by its gene flow and forms triple hybrids or at least simply affects their fertility in situ (and the subsequent formation of empty utricles and thus empty spikes); however, this process needs further research.</p></tp:treatment-sec><ref-list><ref id="B9"><mixed-citation xmlns:xlink="http://www.w3.org/1999/xlink" xlink:type="simple"><person-group><name name-style="western"><surname>Koopman</surname><given-names>J</given-names></name><name name-style="western"><surname>Dajdok</surname><given-names>Z</given-names></name><name name-style="western"><surname>Więcław</surname><given-names>H</given-names></name><name name-style="western"><surname>Martinetto</surname><given-names>E</given-names></name><name name-style="western"><surname>Grulich</surname><given-names>V</given-names></name><name name-style="western"><surname>Řepka</surname><given-names>R</given-names></name><name name-style="western"><surname>Jiménez-Mejías</surname><given-names>P</given-names></name></person-group> (<year>2018</year>) <article-title>Global distribution of <italic><tp:taxon-name><tp:taxon-name-part taxon-name-part-type="genus">Carex</tp:taxon-name-part><tp:taxon-name-part taxon-name-part-type="species">buekii</tp:taxon-name-part></tp:taxon-name></italic> (<tp:taxon-name><tp:taxon-name-part taxon-name-part-type="family">Cyperaceae</tp:taxon-name-part></tp:taxon-name>) reappraised.</article-title><source>Phytotaxa</source><volume>358</volume>(<issue>2</issue>): <fpage>139</fpage>–<lpage>161</lpage>. <ext-link xlink:href="10.11646/phytotaxa.358.2.3" ext-link-type="doi" xlink:type="simple">https://doi.org/10.11646/phytotaxa.358.2.3</ext-link></mixed-citation></ref><ref id="B7"><mixed-citation xmlns:xlink="http://www.w3.org/1999/xlink" xlink:type="simple"><person-group><name name-style="western"><surname>Kaplan</surname><given-names>Z</given-names></name><name name-style="western"><surname>Koutecký</surname><given-names>P</given-names></name><name name-style="western"><surname>Danihelka</surname><given-names>J</given-names></name><name name-style="western"><surname>Šumberová</surname><given-names>K</given-names></name><name name-style="western"><surname>Ducháček</surname><given-names>M</given-names></name><name name-style="western"><surname>Štěpánková</surname><given-names>J</given-names></name><name name-style="western"><surname>Ekrt</surname><given-names>L</given-names></name><name name-style="western"><surname>Grulich</surname><given-names>V</given-names></name><name name-style="western"><surname>Řepka</surname><given-names>R</given-names></name><name name-style="western"><surname>Kubát</surname><given-names>K</given-names></name><name name-style="western"><surname>Mráz</surname><given-names>P</given-names></name><name name-style="western"><surname>Wild</surname><given-names>J</given-names></name><name name-style="western"><surname>Brůna</surname><given-names>J</given-names></name></person-group> (<year>2018</year>) <article-title>Distributions of vascular plants in the Czech Republic. Part 6.</article-title><source>Preslia</source><volume>90</volume>(<issue>3</issue>): <fpage>235</fpage>–<lpage>346</lpage>. <ext-link xlink:href="10.23855/preslia.2018.235" ext-link-type="doi" xlink:type="simple">https://doi.org/10.23855/preslia.2018.235</ext-link></mixed-citation></ref><ref id="B13"><mixed-citation xmlns:xlink="http://www.w3.org/1999/xlink" xlink:type="simple"><person-group><name name-style="western"><surname>Řepka</surname><given-names>R</given-names></name></person-group> (<year>2023</year>) <article-title><tp:taxon-name><tp:taxon-name-part taxon-name-part-type="genus">Carex</tp:taxon-name-part><tp:taxon-name-part taxon-name-part-type="hybrid-sign">×</tp:taxon-name-part><tp:taxon-name-part taxon-name-part-type="species">vratislaviensis</tp:taxon-name-part></tp:taxon-name>.</article-title> In: <person-group><name name-style="western"><surname>Lustyk</surname><given-names>P</given-names></name><name name-style="western"><surname>Doležal</surname><given-names>J</given-names></name></person-group> (<role>Eds</role>) <issue-title>Additamenta ad floram Reipublicae Bohemicae XXI.</issue-title><source>Bulletin of the Czech Botanical Society</source><volume>58</volume>: <fpage>48</fpage>–<lpage>50</lpage>.</mixed-citation></ref><ref id="B8"><mixed-citation xmlns:xlink="http://www.w3.org/1999/xlink" xlink:type="simple"><person-group><name name-style="western"><surname>Koopman</surname><given-names>J</given-names></name></person-group> (<year>2022</year>) <source><italic><tp:taxon-name><tp:taxon-name-part taxon-name-part-type="genus">Carex</tp:taxon-name-part></tp:taxon-name></italic> Europaea. The Genus <italic><tp:taxon-name><tp:taxon-name-part taxon-name-part-type="genus">Carex</tp:taxon-name-part></tp:taxon-name></italic> L. (<tp:taxon-name><tp:taxon-name-part taxon-name-part-type="family">Cyperaceae</tp:taxon-name-part></tp:taxon-name>) in Europe 1. Accepted Names, Hybrids, Synonyms, Distribution, Chromosome Numbers, 3<sup>rd</sup> edn.</source><publisher-name>Margraf Publishers</publisher-name>, <publisher-loc>Weikersheim</publisher-loc>, <size units="page">808 pp</size>.</mixed-citation></ref><ref id="B16"><mixed-citation xmlns:xlink="http://www.w3.org/1999/xlink" xlink:type="simple"><person-group><name name-style="western"><surname>Standley</surname><given-names>LA</given-names></name></person-group> (<year>1990</year>) <article-title>Allozyme Evidence for the Hybrid Origin of the Maritime Species <italic><tp:taxon-name><tp:taxon-name-part taxon-name-part-type="genus">Carex</tp:taxon-name-part><tp:taxon-name-part taxon-name-part-type="species">salina</tp:taxon-name-part></tp:taxon-name></italic> and <italic><tp:taxon-name><tp:taxon-name-part taxon-name-part-type="genus">Carex</tp:taxon-name-part><tp:taxon-name-part taxon-name-part-type="species">recta</tp:taxon-name-part></tp:taxon-name></italic> (<tp:taxon-name><tp:taxon-name-part taxon-name-part-type="family">Cyperaceae</tp:taxon-name-part></tp:taxon-name>) in Eastern North America.</article-title><source>Systematic Botany</source><volume>15</volume>(<issue>2</issue>): <fpage>182</fpage>–<lpage>191</lpage>. <ext-link xlink:href="10.2307/2419172" ext-link-type="doi" xlink:type="simple">https://doi.org/10.2307/2419172</ext-link></mixed-citation></ref></ref-list></tp:taxon-treatment>
